# Supplementary material for: Drug response profiling can predict response to ponatinib in a patient with t(1;9)(q24;q34)-associated B-cell acute lymphoblastic leukemia
Source: Blood Cancer J. 2015 Mar 13;5(3):e292–. doi: 10.1038/bcj.2015.13 (PMC4382656; doi:10.1038/bcj.2015.13)
Supplement: Supplementary Table 1 [file bcj201513x13.xlsx]

## Sheet: exome sequencing of 419 genes 
Supplementary Material 3 : Genes studied by exome sequencing
Hemato V7b used on Life Ion Torrent PGM_ HaloPlex Design ID: 22130-1386599097	CCP V6 used on Illumina Miseq_ HaloPlex Design ID: 27066-1392300924	All targeted genes
ASXL1	ABL1	ABL1
BARD1	ABL2	ABL2
BCOR	ACVR1B	ACVR1B
BCORL1	ADNP	ADNP
BRAF	AFF2	AFF2
BRCC3	AIP	AIP
C7orf55	AJUBA	AJUBA
C7orf55-LUC7L2	AKT1	AKT1
CALR	AKT2	AKT2
CBL	AKT3	AKT3
CBLB	ALK	ALK
CEBPA	ALKBH6	ALKBH6
COPA	ANGPT2	ANGPT2
CSF3R	ANK3	ANK3
DAXX	APC	APC
DEAR	APOB	APOB
DNMT3A	AR	AR
DOK1	ARHGAP35	ARHGAP35
DOK2	ARID1A	ARID1A
EED	ARID1B	ARID1B
ETV6	ARID2	ARID2
EZH2	ARID5B	ARID5B
FBXW7	ASXL2	ASXL2
FLT3	ATM	ATM
GATA1	ATRX	ATRX
GATA2	AXIN2	AXIN2
GNAS	AXL	AXL
GNB1	B2M	B2M
IDH1	BAP1	BAP1
IDH2	BARD1	BCLAF1
IL7R	BCLAF1	BLK
IRF1	BCOR	BLM
JAK2	BLK	BMPR1A
KDM6A	BLM	BRCA1
KIT	BMPR1A	BRCA2
KLHL6	BRAF	BRIP1
KMT2A	BRCA1	BUB1B
KRAS	BRCA2	C3ORF70
LAMB4	BRIP1	CAP2
LOC100129148	BUB1B	CASP8
LUC7L2	C3ORF70	CBFB
MAML1	CAP2	CCDC6
MFSD11	CASP8	CCL2
MIR636	CBFB	CCND1
MIR6515	CCDC6	CCND3
MIR662	CCL2	CCR4
MIR6755	CCND1	CD22
MIR6857	CCND3	CD248
MIR937	CCR4	CD33
MPL	CD22	CD38
MYD88	CD248	CD3E
NCSTN	CD33	CD3G
NF1	CD38	CD4
NOTCH1	CD3E	CD40
NOTCH2	CD3G	CD52
NPM1	CD4	CD70
NRAS	CD40	CD74
PAX5	CD52	CDC27
PDGFRA	CD70	CDC73
PHF6	CD74	CDH1
PRPF8	CDC27	CDK4
PTEN	CDC73	CDKN1B
PTPN11	CDH1	CDKN1C
PTPRT	CDK4	CDKN2A
RAD21	CDKN1B	CDKN2B
RB1	CDKN1C	CEP57
RIT1	CDKN2A	CHD4
RNU6-19P	CDKN2B	CHEK2
RUNX1	CEBPA	CREBBP
SCRIB	CEP57	CSF1R
SETBP1	CHD4	CTCF
SF3B1	CHEK2	CTGF
SH2B3	CREBBP	CTLA4
SMC1A	CSF1R	CTNNB1
SMC3	CTCF	CUL3
SRSF2	CTGF	CUX1
STAG1	CTLA4	CYLD
STAG2	CTNNB1	DDB2
SUZ12	CUL3	DDR1
TET2	CUX1	DDR2
TP53	CYLD	DIAPH1
U2AF1	DDB2	DICER1
WT1	DDR1	DIS3L2
ZRSR2	DDR2	DLL4
	DIAPH1	DNER
	DICER1	EGFL7
	DIS3L2	EGFR
	DLL4	EIF2S2
	DNER	ELF3
	EGFL7	EP300
	EGFR	EPCAM
	EIF2S2	EPHA2
	ELF3	EPHB2
	EP300	ERBB2
	EPCAM	ERBB3
	EPHA2	ERBB4
	EPHB2	ERCC2
	ERBB2	ERCC3
	ERBB3	ERCC4
	ERBB4	ERCC5
	ERCC2	ESR1
	ERCC3	EXT1
	ERCC4	EXT2
	ERCC5	EZR
	ESR1	FAM123B
	EXT1	FANCA
	EXT2	FANCB
	EZH2	FANCC
	EZR	FANCD2
	FAM123B	FANCE
	FANCA	FANCF
	FANCB	FANCG
	FANCC	FANCI
	FANCD2	FANCL
	FANCE	FANCM
	FANCF	FAT1
	FANCG	FES
	FANCI	FGFR1
	FANCL	FGFR2
	FANCM	FGFR3
	FAT1	FGFR4
	FBXW7	FGR
	FES	FH
	FGFR1	FLCN
	FGFR2	FLT1
	FGFR3	FLT4
	FGFR4	FNTA
	FGR	FOXA1
	FH	FOXQ1
	FLCN	FRK
	FLT1	FUBP1
	FLT3	FYN
	FLT4	FZD7
	FNTA	GATA3
	FOXA1	GNPTAB
	FOXQ1	GOT1
	FRK	GPC3
	FUBP1	GPNMB
	FYN	HCK
	FZD7	HGF
	GATA2	HLA-A
	GATA3	HLA-B
	GNAS	HLA-DRB5
	GNPTAB	HNF1A
	GOT1	HRAS
	GPC3	ICAM1
	GPNMB	IGF1R
	HCK	IL12A
	HGF	IL12B
	HLA-A	IL1B
	HLA-B	IL23A
	HLA-DRB5	IL2RA
	HNF1A	IL2RB
	HRAS	IL6R
	ICAM1	ING1
	IDH1	INPPL1
	IDH2	IPO7
	IGF1R	IRF6
	IL12A	ITGA4
	IL12B	ITGAL
	IL1B	ITGAV
	IL23A	JAK1
	IL2RA	JAK3
	IL2RB	KDR
	IL6R	KEAP1
	ING1	KLHL8
	INPPL1	L3MBTL4
	IPO7	LCK
	IRF6	LCP1
	ITGA4	LTK
	ITGAL	LYN
	ITGAV	MAP2K1
	JAK1	MAP2K4
	JAK2	MAP3K1
	JAK3	MAP3K10
	KDM6A	MAP3K13
	KDR	MAP3K4
	KEAP1	MAP4K3
	KIT	MAPK1
	KLHL8	MAX
	KRAS	MBD1
	L3MBTL4	MBTPS1
	LCK	MEN1
	LCP1	MET
	LTK	MGA
	LYN	MICALCL
	MAP2K1	MLH1
	MAP2K4	MLL
	MAP3K1	MLL2
	MAP3K10	MLL3
	MAP3K13	MLLT4
	MAP3K4	MORC4
	MAP4K3	MS4A1
	MAPK1	MSH2
	MAX	MSH6
	MBD1	MSLN
	MBTPS1	MST1R
	MEN1	MTOR
	MET	MUC1
	MGA	MUC16
	MICALCL	MUTYH
	MLH1	MYB
	MLL	MYCN
	MLL2	MYH9
	MLL3	NBN
	MLLT4	NBPF1
	MORC4	NCAM1
	MS4A1	NCOR1
	MSH2	NCOR2
	MSH6	NF2
	MSLN	NFE2L2
	MST1R	NGF
	MTOR	NOTCH3
	MUC1	NOTCH4
	MUC16	NR1I2
	MUTYH	NSD1
	MYB	NTN4
	MYCN	NTRK1
	MYH9	NTRK2
	NBN	NTRK3
	NBPF1	OTUD7A
	NCAM1	PALB2
	NCOR1	PARP1
	NCOR2	PCBP1
	NF1	PDCD1
	NF2	PDGFRB
	NFE2L2	PHOX2B
	NGF	PIGF
	NOTCH1	PIK3CA
	NOTCH2	PIK3CB
	NOTCH3	PIK3CD
	NOTCH4	PIK3CG
	NR1I2	PIK3R1
	NRAS	PLK1
	NSD1	PMS1
	NTN4	PMS2
	NTRK1	POLE
	NTRK2	PPM1D
	NTRK3	PPP2R1A
	OTUD7A	PPP2R5C
	PALB2	PRF1
	PARP1	PRKAR1A
	PCBP1	PRKCB
	PDCD1	PRKCE
	PDGFRA	PRKCG
	PDGFRB	PRKCH
	PHOX2B	PRKCQ
	PIGF	PSMB5
	PIK3CA	PSMC3IP
	PIK3CB	PTCH1
	PIK3CD	PTK2
	PIK3CG	PTPRD
	PIK3R1	RAC1
	PLK1	RAD51C
	PMS1	RAD51D
	PMS2	RAF1
	POLE	RASA1
	PPM1D	RBM10
	PPP2R1A	RECQL4
	PPP2R5C	RET
	PRF1	RHBDF2
	PRKAR1A	RHOA
	PRKCB	ROS1
	PRKCE	RPS6KC1
	PRKCG	RSBN1L
	PRKCH	RUNX3
	PRKCQ	RXRA
	PSMB5	SACS
	PSMC3IP	SBDS
	PTCH1	SDHAF2
	PTEN	SDHB
	PTK2	SDHC
	PTPN11	SDHD
	PTPRD	SELP
	RAC1	SGK1
	RAD51C	SIRT1
	RAD51D	SIRT4
	RAF1	SLAMF7
	RASA1	SLC1A3
	RB1	SLC44A3
	RBM10	SLC4A5
	RECQL4	SLX4
	RET	SMAD2
	RHBDF2	SMAD4
	RHOA	SMARCA4
	RIT1	SMARCB1
	ROS1	SMO
	RPS6KC1	SNX25
	RSBN1L	SOS1
	RUNX1	SOX17
	RUNX3	SPOP
	RXRA	SRC
	SACS	STAT5B
	SBDS	STK11
	SDHAF2	STX2
	SDHB	SUFU
	SDHC	TAP1
	SDHD	TBC1D1
	SELP	TBL1XR1
	SF3B1	TBX3
	SGK1	TCF7L2
	SIRT1	TCP11L2
	SIRT4	TEK
	SLAMF7	TGFB2
	SLC1A3	TGFB3
	SLC44A3	TGFBR2
	SLC4A5	TMEM127
	SLX4	TNFRSF10A
	SMAD2	TNFRSF10B
	SMAD4	TNFRSF11A
	SMARCA4	TNFRSF12A
	SMARCB1	TNFRSF8
	SMO	TNFRSF9
	SNX25	TNFSF13B
	SOS1	TPX2
	SOX17	TRIM23
	SPOP	TRPC1
	SRC	TSC1
	STAG2	TSC2
	STAT5B	TTLL9
	STK11	TXNDC8
	STX2	USH2A
	SUFU	VEGFA
	TAP1	VEGFB
	TBC1D1	VHL
	TBL1XR1	WRN
	TBX3	XPA
	TCF7L2	XPC
	TCP11L2	YES1
	TEK	ZFHX3
	TGFB2	ZHX2
	TGFB3	ZNF471
	TGFBR2	ZNF620
	TMEM127	ZNF750
	TNFRSF10A	ZRANB3
	TNFRSF10B	BARD1
	TNFRSF11A	BCOR
	TNFRSF12A	BRAF
	TNFRSF8	CEBPA
	TNFRSF9	EZH2
	TNFSF13B	FBXW7
	TP53	FLT3
	TPX2	GATA2
	TRIM23	GNAS
	TRPC1	IDH1
	TSC1	IDH2
	TSC2	JAK2
	TTLL9	KDM6A
	TXNDC8	KIT
	U2AF1	KRAS
	USH2A	NF1
	VEGFA	NOTCH1
	VEGFB	NOTCH2
	VHL	NRAS
	WRN	PDGFRA
	WT1	PTEN
	XPA	PTPN11
	XPC	RB1
	YES1	RIT1
	ZFHX3	RUNX1
	ZHX2	SF3B1
	ZNF471	STAG2
	ZNF620	TP53
	ZNF750	U2AF1
	ZRANB3	WT1
		ASXL1
		BCORL1
		BRCC3
		C7orf55
		C7orf55-LUC7L2
		CALR
		CBL
		CBLB
		COPA
		CSF3R
		DAXX
		DEAR
		DNMT3A
		DOK1
		DOK2
		EED
		ETV6
		GATA1
		GNB1
		IL7R
		IRF1
		KLHL6
		KMT2A
		LAMB4
		LOC100129148
		LUC7L2
		MAML1
		MFSD11
		MIR636
		MIR6515
		MIR662
		MIR6755
		MIR6857
		MIR937
		MPL
		MYD88
		NCSTN
		NPM1
		PAX5
		PHF6
		PRPF8
		PTPRT
		RAD21
		RNU6-19P
		SCRIB
		SETBP1
		SH2B3
		SMC1A
		SMC3
		SRSF2
		STAG1
		SUZ12
		TET2
		ZRSR2

## Sheet: Feuil2
Hemato V7b targeted genes
ASXL1
BARD1
BCOR
BCORL1
BRAF
BRCC3
C7orf55
C7orf55-LUC7L2
CALR
CBL
CBLB
CEBPA
COPA
CSF3R
DAXX
DEAR
DNMT3A
DOK1
DOK2
EED
ETV6
EZH2
FBXW7
FLT3
GATA1
GATA2
GNAS
GNB1
IDH1
IDH2
IL7R
IRF1
JAK2
KDM6A
KIT
KLHL6
KMT2A
KRAS
LAMB4
LOC100129148
LUC7L2
MAML1
MFSD11
MIR636
MIR6515
MIR662
MIR6755
MIR6857
MIR937
MPL
MYD88
NCSTN
NF1
NOTCH1
NOTCH2
NPM1
NRAS
PAX5
PDGFRA
PHF6
PRPF8
PTEN
PTPN11
PTPRT
RAD21
RB1
RIT1
RNU6-19P
RUNX1
SCRIB
SETBP1
SF3B1
SH2B3
SMC1A
SMC3
SRSF2
STAG1
STAG2
SUZ12
TET2
TP53
U2AF1
WT1
ZRSR2
