# Supplementary material for: Drug response profiling can predict response to ponatinib in a patient with t(1;9)(q24;q34)-associated B-cell acute lymphoblastic leukemia
Source: Blood Cancer J. 2015 Mar 13;5(3):e292–. doi: 10.1038/bcj.2015.13 (PMC4382656; doi:10.1038/bcj.2015.13)
Supplement: Supplementary Table 2 [file bcj201513x14.xlsx]

## Sheet: Feuil1
Supplementary Material 5: Combinations of RCSD1 and ABL1 primer sequences used to characterize wild-type and fusion transcripts by RT-PCR
Primer Names	Sequence 5' to 3'
RCSD1-aF	CCTGAAGGACATGGAGGAAA
RCSD1-bf	CAGAGACCAATGCCAATGTG
ABL1-aR	CTGCACCAGGTTAGGGTGTT
ABL1-cR	TCTGAGTGGCCATGTACAGC
RCSD1-aR	GTCGAAGCTGACAGGCAC
RCSD1-bR	GTTGTAACAGGGCAGATGAC
ABL1-aF	ACGCCAGTCAACAGTCTGGA
Primers combinations	detection of
ABL1-aF/ABL1-aR	ABL1 wild type
RCSD1-aF/RCSD1-aR	RCSD1 wild type
RCSD1-bf/ABL1-cR	RCSD1-ABL1
ABL1-aF/RCSD1-bR	ABL1-RCSD1
